# Supplementary material for: The Spatial Proximity of CD8+ FoxP3+PD-1+ Cells to Tumor Cells: A More Accurate Predictor of Immunotherapy Outcomes in Advanced Non-Small-Cell Lung Cancer
Source: Curr Oncol. 2025 Apr 30;32(5):262. doi: 10.3390/curroncol32050262 (PMC12110189; doi:10.3390/curroncol32050262)
Supplement: Supplementary file 1 [file curroncol-32-00262-s001.zip]

Archive with 1 entries (1 files):
- curroncol-3544324-supplementary.pdf
